# Supplementary material for: Evaluation of Growth, Yield, and Biochemical Attributes of Bitter Gourd (Momordica charantia L.) Cultivars under Karaj Conditions in Iran
Source: Plants (Basel). 2021 Jul 5;10(7):1370. doi: 10.3390/plants10071370 (PMC8309235; doi:10.3390/plants10071370)
Supplement: Supplementary file 1 [file plants-10-01370-s001.zip]

Archive with 1 entries (1 files):
- plants-1254040-supplementary.pdf
